# Supplementary material for: Transcriptomic Identification of Immune-Related Hubs as Candidate Predictor Biomarkers of Therapeutic Response in Psoriasis
Source: Int J Mol Sci. 2025 Aug 22;26(17):8118. doi: 10.3390/ijms26178118 (PMC12427958; doi:10.3390/ijms26178118)
Supplement: Supplementary file 1 [file ijms-26-08118-s001.zip]

Archive with 1 entries (1 files):
- ijms-3699765-supplementary.pdf
